# Supplementary material for: Theory Designed Strategies to Support Implementation of Genomics in Nephrology
Source: Genes (Basel). 2022 Oct 21;13(10):1919. doi: 10.3390/genes13101919 (PMC9601730; doi:10.3390/genes13101919)
Supplement: Supplementary file 1 [file genes-13-01919-s001.zip]

Archive with 1 entries (1 files):
- genes-1941986-supplementary (3).pdf
